# Supplementary material for: Luzindole and 4P-PDOT block the effect of melatonin on bovine granulosa cell apoptosis and cell cycle depending on its concentration
Source: PeerJ. 2021 Mar 8;9:e10627. doi: 10.7717/peerj.10627 (PMC7950190; doi:10.7717/peerj.10627)
Supplement: Supplemental Information 3 [file peerj-09-10627-s003.zip]

Archive with 8 entries (8 files):
- Supplemental Bax S2.png
- Supplemental Bax S6.png
- Supplemental Bcl2 S1.png
- Supplemental bcl2 S5.png
- Supplemental caspase-3 S3.png
- Supplemental caspase-3 S7.png
- Supplemental actin S4.png
- Supplemental ACTIN S8.png
